# Supplementary material for: Development of Polydiphenylamine@Electrochemically Reduced Graphene Oxide Electrode for the D-Penicillamine Sensor from Human Blood Serum Samples Using Amperometry
Source: Polymers (Basel). 2023 Jan 22;15(3):577. doi: 10.3390/polym15030577 (PMC9921737; doi:10.3390/polym15030577)
Supplement: Supplementary file 1 [file polymers-15-00577-s001.zip]

Archive with 1 entries (1 files):
- polymers-2098726-supplementary.pdf
